# Supplementary material for: Symbiont-mediated protection varies with wasp genotype in the Drosophila melanogaster–Spiroplasma interaction
Source: Heredity (Edinb). 2020 Jan 2;124(4):592–602. doi: 10.1038/s41437-019-0291-2 (PMC7080759; doi:10.1038/s41437-019-0291-2)
Supplement: Supplementary file 1 — Table S1 [file 41437_2019_291_MOESM1_ESM.xlsx]

## Sheet: Sheet1
Experiment	Figure	Replicate identity	Treatment	Number of replicates
				Wasp strain
				Lh-Fr	Lh14	Lh-Mad
Survival	1	Vial of 30 larvae	Lh- S- EtOH-	15	15	10
			Lh- S- EtOH+	13	15	10
			Lh- S+ EtOH-	15	15	10
			Lh- S+ EtOH+	15	15	10
			Lh+ S- EtOH-	15	15	10
			Lh+ S- EtOH+	12	15	10
			Lh+ S+ EtOH-	15	15	10
			Lh+ S+ EtOH+	15	15	10
Proportion	2	Single female fly	Lh+ S+ EtOH-	43	N/A	37
fertile			Lh+ S+ EtOH+	44	N/A	42
			Lh- S+ EtOH-	39	N/A	38
			Lh- S+ EtOH+	41	N/A	43
Number of	3	Single female fly	Lh+ S+ EtOH-	24	N/A	14
daughters			Lh+ S+ EtOH+	15	N/A	25
produced			Lh- S+ EtOH-	38	N/A	36
			Lh- S+ EtOH+	41	N/A	41
Wing size	4	Single female fly	Lh+ S+ EtOH-	60	N/A	36
			Lh+ S+ EtOH+	29	N/A	30
			Lh- S+ EtOH-	60	N/A	50
			Lh- S+ EtOH+	50	N/A	49
Wasp	5	Single fly larva	S-	23	25	23
oviposition		dissection	S+	26	25	24
